# Supplementary material for: Dissecting the Interaction Domains of SARS-CoV-2 Nucleocapsid Protein and Human RNA Helicase DDX3X and Search for Potential Inhibitors
Source: Int J Mol Sci. 2026 Jan 9;27(2):672. doi: 10.3390/ijms27020672 (PMC12841228; doi:10.3390/ijms27020672)
Supplement: Supplementary file 1 [file ijms-27-00672-s001.zip]

Archive with 9 entries (9 files):
- Figure S1.tif
- Figure S2.tif
- Figure S3.tif
- Figure S4.tif
- Figure S5.tif
- Figure S6.tif
- Figure S7.tif
- Figure S8.tif
- ijms-4010523-supplementary.pdf
